# Supplementary material for: Gendered Attitudes Toward Corporal Punishment: Implications for Prevention of Mental Health Problems in Youth
Source: Healthcare (Basel). 2025 Nov 25;13(23):3053. doi: 10.3390/healthcare13233053 (PMC12692408; doi:10.3390/healthcare13233053)
Supplement: Supplementary file 1 [file healthcare-13-03053-s001.zip]

Archive with 1 entries (1 files):
- healthcare-3959317-supplementary.pdf
